# Supplementary material for: A key role for S-nitrosylation in immune regulation and development in the liverwort Marchantia polymorpha
Source: J Exp Bot. 2026 Apr 15;77(14):4561–78. doi: 10.1093/jxb/erag171 (PMC13415969; doi:10.1093/jxb/erag171)
Supplement: erag171_Supplementary_Data [file erag171_supplementary_data.zip]

Archive with 2 entries (2 files):
- jexbot317857-file001.pdf
- jexbot317857-file004.pdf
